# Supplementary material for: Silicas with Covalently Anchored Fluorosolvatochromic Dyes Suitable for Naked-Eye Detection of Colourless Compounds
Source: Molecules. 2024 Jan 31;29(3):673. doi: 10.3390/molecules29030673 (PMC10856631; doi:10.3390/molecules29030673)
Supplement: Supplementary file 1 [file molecules-29-00673-s001.zip]

Archive with 1 entries (1 files):
- molecules-2839104-supplementary.pdf
